# Supplementary material for: Associations of central obesity and habitual food consumption with saliva microbiota and its enzymatic profiles – a pilot study in Finnish children
Source: Front Microbiol. 2024 Jan 8;14:1323346. doi: 10.3389/fmicb.2023.1323346 (PMC10801001; doi:10.3389/fmicb.2023.1323346)
Supplement: Supplementary file 2 [file Table_1.XLSX]

## Sheet: Sheet1
Reads Taxonomy	TSAZBAIRYLWL	TSBKNBKBPWMJ	TSBMNQBQSPMS	TSCRGRJTPNSP	TSCYFZZZZRYH	TSDKBTTXEBBF	TSDQZCRWWFET	TSDTZLNDQIZQ	TSEDGQVBUUTW	TSEJUFAJXEIT	TSFYDQIYNHUE	TSGBSGBIMEHV	TSGCQSBGREID	TSGLLKAJIFBG	TSHGADDQSMDA	TSHHFJUPJQSC	TSHPZSPARFUP	TSHWQGSUERYT	TSIAADMPHZFD	TSIBBBRFZXPV	TSLVALUMBFDF	TSMAENPDTIPG	TSMCEJAZXXEJ	TSMCKPMFKRYF	TSMNTLLXYMIA	TSMUJWHIPMFQ	TSMURHSULPGN	TSNFAIVWXBDP	TSNIBKJHXNKY	TSNKGTVSTTTS	TSNXVGFTFDNZ	TSQXJJYSJBEW	TSRINVAFZHEH	TSRVLBZQNJLR	TSSHTSLNSUHP	TSTIKWEKFICD	TSTYNAVHKWRK	TSUFXTRUEDUG	TSULBSBNMKNS	TSVGRSWQZFSY	TSWBUZHGABVZ	TSWKTGLZWTJB	TSWQBQFZIALI	TSXJUTEBKTSU	TSYFDVNMISRZ	TSYITNUGQEXQ	TSYKBACMLXRV	TSZBVNQNYHNP	TSZEEWRNUJZM
Actinomyces bouchesdurhonensis	0	0	0	0	0	0	0	0	0	0	0	0	0	0	0	0	0	0.0130793	0	0.0123602	0	0.0108681	0	0	0	0	0	0	0	0	0	0	0	0	0	0	0.0261325	0	0	0	0	0	0	0	0	0.0314551	0	0	0
Actinomyces gerencseriae	0	0	0	0	0	0	0	0	0	0	0	0	0	0	0	0	0	0	0	0	0	0	0	0	0	0	0	0	0	0	0	0	0.00454826	0	0	0	0	0	0	0	0	0	0	0	0	0	0	0	0
Actinomyces oris	0	0	0	0	0	0	0	0	0	0	0	0	0	0	0	0	0	0	0.0197041	0	0	0	0	0	0	0	0	0	0	0	0	0	0.00841982	0	0	0	0.00673035	0	0	0.00493402	0	0	0	0	0	0	0.00492355	0	0
Actinomyces unknown_species	0.00662115	0.0190097	0.00527219	0.0205078	0	0.0101693	0	0.00675818	0.0153785	0.00707608	0.0121306	0	0	0	0.0142968	0	0	0.0170701	0.00599383	0.0106148	0	0.0293311	0	0.00722229	0.00611734	0	0.00990401	0	0.0127159	0.0106518	0	0.0120074	0.00478795	0.00569009	0.0192977	0	0.0145704	0	0	0.00560919	0.00706015	0	0	0	0	0.0273253	0.00985377	0	0
Aeromonas media	0	0	0	0	0.00759992	0	0	0.00385655	0	0	0	0	0	0	0	0	0.00803311	0	0	0	0	0	0	0	0	0	0	0	0	0	0	0	0	0	0	0	0	0	0	0	0	0	0	0	0	0	0	0	0
Aggregatibacter aphrophilus	0	0	0	0	0	0.0110732	0	0	0	0	0	0	0	0	0	0	0.00966526	0	0	0	0	0	0	0	0.0103296	0.0126327	0	0	0	0	0	0	0	0	0	0	0	0	0	0	0	0.0114076	0	0	0	0	0	0	0
Aggregatibacter kilianii	0	0	0	0	0	0	0	0	0	0	0	0	0	0	0	0	0	0	0	0	0	0	0	0	0	0.0170355	0	0	0	0	0	0	0	0	0	0	0	0	0	0	0	0	0	0	0	0	0	0	0
Aggregatibacter segnis	0	0	0.026135	0	0.00841074	0	0	0	0	0	0	0.0119233	0.010902	0	0	0	0	0	0	0	0	0	0	0.00799925	0	0	0	0	0.0147787	0	0	0	0.0138978	0	0	0	0	0	0.0101116	0	0	0	0.00875344	0.00834618	0	0	0.0138741	0.00850155	0
Aggregatibacter unknown_species	0	0	0.00689305	0	0	0.00855335	0	0	0	0	0	0.008617	0	0	0	0	0.00741892	0	0	0	0	0	0	0	0	0	0	0	0.00989409	0	0	0	0.0106375	0	0	0	0	0	0	0	0	0	0	0	0	0	0.00804945	0	0
Alloprevotella rava	0	0	0	0	0	0	0	0	0	0.0121677	0	0	0	0	0	0	0	0	0	0	0	0.00782761	0	0	0	0	0	0	0	0	0	0	0	0	0	0	0	0	0	0	0	0	0.00677839	0	0	0	0	0	0
Alloprevotella tannerae	0	0.0116791	0	0	0	0	0	0	0	0	0	0	0	0	0.0349541	0	0	0	0	0	0	0	0	0.00805425	0	0	0	0	0	0.0185822	0	0	0.00760071	0	0	0	0	0	0	0.0880176	0	0	0.0337597	0	0	0	0	0	0
Alloprevotella unknown_species	0	0.00796875	0	0.00656334	0	0.00964798	0	0	0	0.017616	0	0	0	0	0.0281531	0	0	0	0	0.00780815	0	0.011332	0	0.00926621	0	0	0.00748103	0	0	0.0150245	0	0	0	0	0	0	0	0	0	0.0107427	0	0	0.0162553	0	0	0	0	0	0
Bacteroides unknown_species	0	0	0	0	0	0	0	0	0	0	0	0	0	0	0	0	0	0	0	0	0	0	0	0.00413476	0	0.00356914	0	0	0	0	0	0	0	0	0	0	0	0	0	0	0	0	0	0	0	0	0	0.00341423	0
Campylobacter concisus	0	0	0	0	0	0	0	0	0	0	0	0	0	0.00993137	0	0	0	0	0	0	0	0	0	0	0	0	0	0	0	0	0	0	0	0	0	0	0	0	0	0	0	0	0	0	0	0.0131068	0	0	0
Campylobacter unknown_species	0.0148103	0.00973843	0.0113942	0.0445668	0.00988397	0.0186528	0.0200101	0.014281	0.031755	0.0338591	0.0182429	0.011725	0.0154083	0.0479891	0.0294601	0.0215924	0.00937816	0.0105872	0.0127168	0	0.00970376	0	0.0128624	0.0198265	0.0115575	0	0.0412124	0	0	0.033265	0.00918304	0.0205665	0.0165392	0	0.0324639	0.0236977	0.023045	0.0304758	0	0.0110238	0.0113584	0.0160655	0.0224424	0.0239575	0.01192	0.0618828	0.0231832	0.0112345	0.0107828
Capnocytophaga bilenii	0	0	0.00940099	0	0	0	0	0	0	0	0	0	0	0	0	0	0	0	0	0	0	0	0	0	0	0	0	0	0	0	0	0	0	0	0	0	0	0	0	0	0	0	0	0	0	0	0	0	0
Capnocytophaga endodontalis	0	0	0	0	0	0	0	0	0	0	0	0	0	0	0	0	0	0	0	0	0	0	0	0	0	0	0	0	0	0	0	0	0	0	0	0	0	0	0	0	0	0.00570902	0	0	0	0	0	0	0
Capnocytophaga gingivalis	0	0	0	0	0	0	0	0	0	0	0	0	0.00649828	0	0	0	0	0	0.00910819	0	0.00760863	0	0	0	0.0106721	0	0	0	0	0	0	0	0	0	0	0	0	0	0	0	0	0.0101568	0	0	0	0	0	0	0.00934195
Capnocytophaga granulosa	0	0	0.00641232	0	0	0	0	0	0	0	0	0	0	0	0	0	0	0	0.00849942	0	0	0	0	0	0	0	0	0	0	0	0	0	0.0103639	0	0	0	0	0	0	0	0	0	0	0	0	0	0	0	0
Capnocytophaga leadbetteri	0	0	0	0	0	0	0	0	0	0	0	0	0.0101263	0	0	0	0.00966311	0	0.00633466	0	0	0	0	0	0.0133791	0	0	0	0	0	0	0	0.00601555	0	0	0	0	0	0	0	0	0.0062709	0	0	0	0	0.0110964	0	0
Capnocytophaga unknown_species	0	0	0.0167557	0	0	0.00841247	0	0	0.00599219	0	0	0.00835136	0.0185431	0	0	0	0.0113212	0	0.00756003	0	0.00924512	0	0	0	0.00743268	0.00790762	0	0	0	0	0	0	0.00688823	0	0	0	0	0	0	0	0.00585742	0.0141102	0	0	0	0	0.0097876	0.00850863	0.00767448
Cardiobacterium hominis	0	0	0	0	0	0	0	0	0	0	0	0	0	0	0	0	0	0	0	0	0.00752541	0	0	0	0	0	0	0	0	0	0	0	0	0	0	0	0	0	0	0	0	0.00918443	0	0	0	0	0	0	0
Catonella massiliensis	0	0	0	0	0	0	0	0	0	0	0	0	0	0	0	0	0	0	0	0	0	0	0	0	0	0	0	0	0	0	0	0.0130394	0	0	0	0	0	0	0	0	0	0	0	0	0	0	0	0	0
Chryseobacterium unknown_species	0	0	0	0	0	0	0	0.00401449	0	0	0	0	0	0	0	0	0	0	0	0	0.00371545	0	0	0	0	0	0	0	0	0	0	0	0	0	0	0	0	0	0	0	0	0	0	0	0	0	0	0.00405176	0
Colibacter unknown_species	0	0	0	0.0190349	0	0	0	0	0	0	0	0	0	0	0	0	0	0	0	0	0	0	0.0117348	0	0	0	0.0135225	0	0	0	0	0	0	0.0142419	0	0	0	0	0	0	0	0	0	0	0	0.0107722	0	0	0
Corynebacterium matruchotii	0	0	0	0	0	0	0	0	0	0	0	0	0	0	0	0	0	0	0.006376	0	0	0	0	0	0	0	0	0	0.00588347	0	0	0	0	0	0	0	0	0	0	0	0	0	0	0	0	0	0	0	0
Fusobacterium nucleatum	0	0	0	0	0	0	0	0	0	0	0	0	0.00839262	0	0	0	0.00906519	0	0	0	0	0	0	0	0	0	0	0	0	0	0	0	0	0	0	0	0	0	0	0	0	0	0	0	0	0	0	0	0
Fusobacterium pseudoperiodonticum	0	0	0	0.0105091	0	0	0	0	0	0	0	0	0.0291015	0	0	0	0.0214155	0	0	0	0	0	0	0	0	0	0	0	0	0	0.0228775	0.0429726	0	0	0	0.0112336	0.0104845	0	0	0	0	0.0144397	0	0.0204304	0	0	0	0	0
Fusobacterium unknown_species	0	0	0	0	0	0	0	0	0	0	0	0	0.00875465	0	0	0	0.0107284	0	0	0	0	0	0	0	0	0	0	0	0	0	0	0	0	0	0	0	0	0	0	0	0	0	0	0	0	0	0	0	0
Gemella haemolysans	0.0193257	0.0101562	0.0169318	0	0.0199961	0	0.0157718	0.0979445	0	0	0.038161	0	0	0	0	0	0.0126759	0	0	0	0.0149162	0	0	0.0111529	0.0205269	0.00807704	0	0	0.00940292	0	0	0	0.0372939	0.0174973	0.018951	0.0083299	0.0118802	0.0441619	0	0.0192777	0	0.0767784	0.00881701	0.0250229	0	0	0.0237195	0.0173442	0
Gemella morbillorum	0	0	0	0	0	0	0	0	0	0	0	0	0.0115643	0	0	0	0	0	0	0	0	0	0	0	0	0	0	0	0	0	0	0	0	0	0	0	0	0	0	0	0	0	0	0	0	0	0	0	0
Gemella sanguinis	0	0	0	0	0	0	0	0	0	0	0	0	0.0139042	0	0	0	0	0	0	0	0	0	0	0	0	0	0	0	0	0	0	0	0	0	0	0	0	0	0	0	0	0	0	0	0	0	0	0	0
Gemella unknown_species	0.0144362	0	0.00985567	0	0.0142669	0	0.0104858	0.0700345	0	0	0.0278288	0	0.0107196	0	0	0	0.0232025	0	0	0	0.0106547	0	0	0.0120925	0.0103945	0	0	0	0	0	0	0	0.0217358	0.00985164	0	0	0	0.031117	0	0.0138426	0	0.0275997	0	0.0135261	0	0	0.0164752	0.0192863	0
Gordonia unknown_species	0	0	0	0	0	0	0	0	0	0	0	0	0	0	0	0	0	0	0	0	0	0	0	0	0	0	0	0.00594721	0	0	0	0	0	0	0	0	0	0	0	0	0	0	0	0	0	0	0	0	0
Granulicatella adiacens	0	0	0	0	0	0	0	0	0	0	0	0	0	0	0	0	0	0	0.0145843	0	0	0	0	0	0	0	0	0	0	0	0	0	0	0	0	0	0	0	0	0	0	0	0	0	0	0	0	0	0
Granulicatella elegans	0	0.0157477	0	0	0.0111473	0	0	0	0	0	0.0296424	0	0.00952092	0	0	0	0.0297224	0	0	0	0	0	0	0.0218943	0.00989601	0.00908961	0	0	0.0119172	0	0	0	0	0	0	0.00874099	0	0	0.0116837	0.0134305	0.0133466	0.0290642	0	0.0160096	0	0	0	0.0336131	0
Granulicatella unknown_species	0	0.0118345	0	0	0	0	0	0	0	0	0.0180494	0	0.00914333	0	0	0	0.022937	0	0.0130601	0	0.00985186	0	0	0.0166565	0.00769272	0	0	0	0.00914657	0	0	0	0	0	0	0.00953043	0.0136375	0.0123937	0.0145559	0.0201628	0.0141109	0.0201754	0	0.0127131	0.0160707	0	0.00792247	0.0234831	0.0101518
Haemophilus haemolyticus	0.0262019	0.0209281	0.0192643	0.00920179	0.03011	0.0220143	0.0355859	0.043826	0.0106355	0	0.0626707	0.029933	0.0252356	0.00865245	0	0.00880183	0.0713956	0	0.0198855	0.0102727	0.0300873	0	0.00949016	0.028058	0.0171551	0.0828176	0	0	0.00910121	0.0164784	0.0176669	0.0380267	0.0217453	0.0217093	0.011444	0.0446675	0.0303072	0.0460341	0.0138701	0.018498	0.021483	0.0355259	0.0281042	0.031063	0.0100253	0.0224415	0.0373949	0.0362822	0.0182383
Haemophilus parahaemolyticus	0.00953999	0	0	0	0	0.0127056	0.0271725	0.0191972	0.00992976	0	0.01464	0	0	0	0	0	0.0245441	0	0	0	0.016844	0	0	0	0	0.0115771	0	0	0	0	0	0	0.00743291	0	0	0.0113703	0	0	0.0147266	0.0634323	0	0	0.0230107	0.0135102	0	0	0	0.0235662	0
Haemophilus parainfluenzae	0.136891	0.0360628	0.0804834	0.0431931	0.0674638	0.110383	0.0302077	0.182597	0.0896547	0.0514049	0.115586	0.0858388	0.181731	0.0450967	0.0243501	0.0184021	0.0945621	0.0202288	0.0664107	0.0608361	0.219667	0	0.058176	0.0655718	0.0703094	0.0953114	0.011988	0.0295608	0.0223557	0.0472853	0.156349	0.0723076	0.0726252	0.108243	0.0234517	0.167639	0.0646774	0.133352	0.0554471	0.0792418	0.0917273	0.0625191	0.078329	0.0957909	0.0696327	0.0863276	0.144495	0.106482	0.102408
Haemophilus paraphrohaemolyticus	0	0.0111537	0	0	0	0.00943783	0	0.0222562	0	0	0	0	0	0	0	0	0	0	0	0	0	0	0	0	0	0	0	0	0	0	0	0	0	0	0	0.0106944	0	0	0	0	0	0.0149214	0	0	0	0	0	0	0
Haemophilus unknown_species	0.0394806	0.013392	0.0378347	0.0202538	0.0277539	0.0347395	0.015569	0.0252516	0.0319603	0.022913	0.0554012	0.03181	0.071728	0.0159618	0	0	0.06043	0.00983407	0.0141121	0.0210064	0.0423354	0	0.0176701	0.0253802	0.0178008	0.0603259	0	0	0.0118432	0.0211153	0.0421527	0.040432	0.0142325	0.0228888	0	0.0527227	0.0309864	0.0437384	0.0272732	0.031924	0.0292955	0.0188946	0.0419068	0.031819	0.0304181	0.0308633	0.0429968	0.0392852	0.0311304
Herpetosiphon llansteffanensis	0	0	0	0	0	0.0135763	0	0	0	0	0	0	0	0	0	0	0	0	0	0	0	0	0	0	0	0	0	0	0	0	0	0	0	0	0	0	0	0	0	0	0	0	0	0	0	0	0	0	0
Kingella denitrificans	0	0	0	0	0	0	0	0	0	0	0	0	0	0	0	0	0	0	0	0	0.0109345	0	0	0	0	0	0	0	0	0	0	0	0	0	0	0	0	0	0	0	0	0	0	0	0	0	0	0	0.00868854
Lacticaseibacillus paracasei	0	0	0	0	0	0	0	0	0	0	0	0	0	0	0	0	0	0	0	0	0	0	0	0	0	0	0	0.056779	0	0	0	0	0	0	0	0	0	0	0	0	0	0	0	0	0	0	0	0	0
Lancefieldella parvula	0	0	0	0	0	0	0	0	0	0	0	0	0	0	0	0	0	0.0125886	0	0	0	0	0.0143151	0	0	0	0	0	0	0	0	0	0	0	0	0	0	0	0	0	0	0	0	0	0	0	0	0	0
Lancefieldella unknown_species	0.0105692	0	0	0.0291045	0	0	0.0403766	0	0.0218406	0.0197771	0	0	0	0	0.0164842	0	0	0.0762465	0.0252982	0.0104633	0	0.0434984	0.0857965	0.0130973	0	0	0.0454675	0.037751	0.0565738	0.0284063	0	0.0119163	0.0178403	0.0211649	0.0393748	0.00931517	0.0143219	0.0151685	0.019743	0	0.020939	0	0.015069	0.0100569	0	0.0186499	0	0	0
Lautropia dentalis	0	0	0	0	0	0	0	0	0	0	0	0	0	0	0	0	0	0	0	0	0	0	0	0	0	0	0	0	0	0	0	0	0	0	0.013741	0	0	0	0	0	0	0	0	0	0	0	0	0	0.0274666
Lautropia mirabilis	0	0	0.00615513	0.00687665	0.00556494	0.00820761	0.0145814	0.0110279	0.0159898	0	0	0	0	0	0	0	0.00671741	0	0.016941	0.00628286	0.0129269	0	0	0.00687475	0	0	0	0	0	0	0	0	0.0076319	0	0.0919411	0	0.0096338	0	0	0.00748929	0.0049666	0.0977774	0	0	0	0.0119639	0.00759114	0.0066752	0.138616
Lautropia unknown_species	0	0	0	0	0	0	0	0	0	0	0	0	0	0	0	0	0	0	0	0	0	0	0	0	0	0	0	0	0	0	0	0	0	0	0.0203948	0	0	0	0	0	0	0.0179276	0	0	0	0	0	0	0.0266904
Megasphaera unknown_species	0	0	0	0.00809405	0	0	0	0	0	0	0	0	0	0	0	0	0	0	0	0	0	0	0	0	0	0	0	0	0	0	0	0	0	0	0	0	0	0	0	0	0	0	0	0	0	0	0	0	0
Morococcus cerebrosus	0	0.043907	0.0319721	0.0267335	0.0435027	0	0.0676674	0.0221768	0.00657634	0.00762678	0.0549735	0.0413968	0.0122303	0.0223728	0	0	0.0407866	0	0.075628	0.0152033	0.0689373	0	0	0.041236	0.0256535	0.0392476	0	0	0.023028	0	0	0	0.0447368	0.0137427	0.0586629	0.016993	0	0	0.0234162	0.00932293	0.0215015	0.0415748	0.00824645	0.0319082	0.0190385	0.0253608	0.0761433	0.0359812	0.028756
Neisseria cinerea	0	0.0102458	0.00923345	0	0	0	0	0	0	0	0	0.0204303	0	0	0	0	0	0	0	0	0	0	0	0	0	0.0202763	0	0	0.0102221	0	0	0	0	0	0	0	0	0	0	0	0	0	0	0	0.0164858	0	0	0	0.0210999
Neisseria elongata	0	0	0.00945673	0	0	0.0210306	0	0	0	0.0114316	0	0	0	0	0	0	0.00646842	0	0.00766755	0	0.00821562	0	0	0	0.010574	0.0146952	0	0	0	0	0	0	0	0	0	0	0	0	0.0120782	0	0	0.0128267	0.00680432	0	0	0.00830889	0	0	0.0118378
Neisseria flavescens	0	0	0.0104607	0	0	0	0	0	0.00764767	0	0	0	0	0	0	0	0	0	0	0	0	0	0	0	0	0.0122812	0	0	0	0	0	0	0	0	0	0.0107897	0	0	0.00808059	0	0	0	0	0	0.0162651	0	0	0	0.0122409
Neisseria meningitidis	0	0	0	0	0	0	0	0	0	0	0	0	0	0	0	0	0	0	0	0	0	0	0	0	0	0	0	0	0	0	0	0	0	0	0	0	0	0	0	0	0	0	0	0	0.00697013	0	0	0	0
Neisseria sicca	0.0099139	0	0.0815562	0.0123057	0.0322192	0.0182122	0	0.027735	0.0698821	0.0157146	0.0143244	0.0221865	0.0074993	0.0131193	0	0.00779587	0.0237147	0.0250702	0.00854806	0.0311378	0.0103237	0	0	0	0.03507	0.0849829	0.00887125	0	0.0149044	0.0232699	0.0231301	0.0316126	0.0262298	0	0.00899948	0.07097	0.0156781	0	0.0589236	0.0317167	0.0303999	0.0371624	0.0442659	0.0326607	0.119818	0.0289877	0.0110405	0.062957	0.0917507
Neisseria subflava	0.00736342	0	0.0868552	0.0114778	0.0235111	0.0112998	0	0.00959845	0.0373912	0.00904925	0.0160271	0.0100235	0	0	0	0	0.0172426	0.0210977	0.00866678	0.02468	0	0	0	0	0.0370959	0.0717094	0.00984398	0	0.013539	0.0259095	0.0143883	0.0230005	0	0	0	0.0554062	0.00836801	0	0.0564478	0.0252126	0.0200398	0.0176297	0.0307283	0.0215962	0.0840755	0.0191748	0.0122387	0.0174389	0.0827873
Neisseria unknown_species	0	0	0.0164299	0	0	0	0	0.00718734	0.0154843	0	0	0.00886824	0	0	0	0	0.0182415	0	0	0	0.0089539	0	0	0	0.0119994	0.0348765	0	0	0	0.00862966	0	0.0119518	0	0	0.0108612	0.0189424	0	0	0.0137639	0.00780124	0.00896685	0.0127051	0.00979151	0.00842584	0.0383596	0.00752135	0	0.00843499	0.020146
Oribacterium asaccharolyticum	0	0	0	0	0	0	0	0	0	0	0	0	0	0	0	0	0	0	0	0	0	0	0	0	0	0	0.0070244	0	0	0	0	0	0	0	0	0	0	0	0	0	0	0.00910035	0	0	0	0	0	0	0
Oribacterium parvum	0	0	0	0	0	0	0	0	0	0	0	0	0	0.00736442	0	0	0	0	0	0	0	0	0	0	0	0	0.0103232	0	0	0.0110594	0	0.0162047	0	0	0	0.0166632	0	0	0	0	0	0	0.00709614	0.00651573	0	0	0	0	0
Oribacterium sinus	0	0	0	0	0	0	0	0	0.0123015	0	0.00714941	0	0	0.00684545	0	0	0.00606738	0	0.00819829	0	0	0	0	0.0163428	0	0	0.0127906	0	0	0	0	0.00595489	0	0	0.00802307	0	0.0215914	0.0138121	0	0	0	0.0133677	0	0.0088175	0	0.0103888	0.00715108	0	0
Oribacterium unknown_species	0	0	0	0.0148167	0	0	0	0	0.00891245	0	0.00996931	0	0	0	0	0	0	0	0.00738022	0	0	0	0	0.00842561	0	0	0.0220043	0	0	0	0	0.00662309	0	0.00606609	0.014294	0.0110671	0.00931541	0.00577381	0	0	0	0.0108281	0.00956803	0.00745709	0	0.00929537	0	0	0
Parvimonas micra	0	0	0	0	0	0	0	0	0	0	0	0	0	0	0	0	0	0	0	0	0	0	0	0	0	0	0	0.00983311	0	0	0	0	0	0	0	0	0	0	0	0	0	0	0	0	0	0	0	0	0
Peptostreptococcus stomatis	0	0.016417	0	0	0	0	0	0	0	0	0	0	0	0	0	0	0	0	0	0	0	0	0	0	0	0	0	0	0	0	0	0	0	0	0	0	0	0	0	0	0	0	0	0	0	0	0	0	0
Peptostreptococcus unknown_species	0	0	0	0	0	0	0	0	0	0	0	0	0	0	0.00830738	0	0	0	0	0	0	0	0	0	0	0	0	0	0	0	0.0115444	0	0	0	0	0	0	0	0	0	0	0	0	0	0	0	0	0	0
Porphyromonas catoniae	0	0	0.00728787	0	0	0	0	0	0	0	0	0	0	0	0	0	0	0	0	0	0	0	0	0	0	0.012656	0	0	0	0	0	0	0	0	0	0	0	0	0	0	0	0	0	0	0	0	0	0	0
Porphyromonas endodontalis	0	0	0	0	0	0	0	0	0	0	0	0	0	0	0	0	0	0	0.00728627	0	0	0	0	0	0	0	0	0	0	0	0	0	0	0	0	0	0	0	0	0	0	0	0	0	0	0	0	0	0
Porphyromonas pasteri	0	0.015923	0.167162	0.0226802	0.112259	0.0455257	0	0	0.0841568	0.0583658	0.0350849	0.0447662	0.106036	0.0283548	0	0	0.0679786	0.0175112	0.0226062	0.0354801	0.0267773	0.0118184	0.0155866	0.0346327	0.108325	0.151432	0.0342921	0.0211257	0.0442016	0.0225577	0.0992512	0.195766	0	0	0.00880805	0.0253652	0.032828	0	0.0295895	0.0516586	0.12412	0.0503823	0.131188	0.0684517	0.0487582	0.0460177	0.103212	0.0524221	0.0436141
Porphyromonas uenonis	0	0	0	0	0	0	0	0	0	0	0	0	0	0.0158926	0	0	0	0	0	0	0	0	0	0	0	0	0	0	0	0	0	0	0	0	0	0	0	0	0	0.0141066	0	0	0	0	0	0	0	0	0
Porphyromonas unknown_species	0	0.0261606	0.0583296	0.00791329	0.0479773	0.0160395	0.0139371	0	0.0241259	0.0206814	0.0191858	0.0208952	0.0369056	0.00931234	0	0	0.0404067	0	0.0204019	0.0161084	0.00683482	0	0	0.0376512	0.0346447	0.0588837	0.0243197	0.00861065	0.0272002	0	0.0261662	0.056768	0.00836009	0	0	0.00998385	0.011335	0	0.023663	0.0151936	0.0353235	0.0261707	0.0373026	0.0231209	0.0142959	0.00945142	0.0329647	0.0364953	0.0220488
Prevotella aurantiaca	0	0	0	0	0	0	0	0	0	0	0	0	0	0	0	0	0	0	0	0	0	0	0	0	0	0.0213448	0	0	0	0	0.106601	0	0	0	0	0	0	0	0	0	0	0	0	0	0	0	0	0	0
Prevotella denticola	0	0	0	0	0	0	0	0	0	0	0	0	0	0	0	0	0	0	0	0	0	0	0	0	0	0	0	0	0	0	0	0	0	0	0	0	0	0.00827975	0	0.00761128	0	0	0	0	0	0	0	0	0
Prevotella histicola	0.0485273	0.0262068	0.0161035	0.0814034	0.0424645	0.0270037	0.131968	0.0297154	0	0.0229136	0.0267035	0.0509498	0	0.136938	0.182219	0.491669	0	0.142512	0.0258586	0.0452953	0.043188	0.0928256	0.0891016	0.129625	0	0	0.00775783	0	0.0495431	0.0382469	0.0088709	0	0.127812	0.219425	0.100113	0.0605147	0.0114695	0.0248535	0.0473816	0.00782914	0.0566397	0.021431	0	0.0286027	0	0.0379184	0.0173034	0	0.0121117
Prevotella intermedia	0	0.00587228	0	0	0	0	0	0	0	0	0	0	0	0	0	0	0	0	0	0	0	0	0	0	0	0	0	0	0	0	0	0	0	0	0	0	0	0	0	0	0	0	0	0	0	0	0	0	0
Prevotella jejuni	0.0271168	0	0.0204605	0.0247241	0.00592282	0.0262371	0.0202902	0.0288604	0.0050911	0.0784244	0.0258883	0.0108708	0	0.0157255	0.0229899	0.0357691	0.00455269	0.105053	0	0.00810344	0	0.0390015	0.146009	0.00722244	0.00473841	0	0.104432	0.0401788	0.096502	0.00850504	0.00565298	0.0303619	0.00557742	0.0140988	0.0291642	0.0125941	0.0251965	0.00825335	0.0122697	0	0.0151457	0	0.00734673	0.0340963	0.00582293	0.0313236	0.00838024	0.00563683	0.0088884
Prevotella loescheii	0	0	0	0	0	0	0	0	0	0	0	0.00487047	0.00798764	0	0	0	0	0	0	0	0	0	0	0	0	0	0	0	0	0	0	0	0.00507763	0	0	0	0	0	0	0	0	0	0	0	0	0	0	0	0
Prevotella melaninogenica	0.19317	0.04593	0.0829325	0.104017	0.188567	0.141334	0.106862	0.0205609	0.182907	0.268712	0.021156	0.240246	0.036619	0.162414	0.184663	0.0434011	0.0366042	0.0836448	0.0221201	0.205881	0.057718	0.210301	0.146785	0.0843298	0.130163	0.0149118	0.133946	0.0361026	0.0751603	0.387231	0.176224	0.151122	0.0142496	0.126093	0.0932529	0.0977142	0.0372869	0.209094	0.0905921	0.0643625	0.180753	0.0649896	0.16077	0.15127	0.258713	0.116175	0.0290101	0.0276127	0.0233981
Prevotella nanceiensis	0.00579094	0	0.0263325	0	0.0140913	0.0077461	0	0	0.0148371	0.0185075	0.0109345	0	0.00743233	0	0.00791157	0	0	0.00899509	0.0208752	0.0104906	0	0.0112389	0.0254262	0.0151828	0	0.010098	0.00701256	0.0101163	0	0	0.104134	0.0100952	0	0	0	0.0078634	0.019366	0	0.00604063	0.0295461	0.0319754	0	0.0328057	0.00698989	0.00628134	0.0156613	0.0114699	0.00923472	0.00977206
Prevotella nigrescens	0	0.0740293	0	0.010031	0	0	0.00855987	0	0.00792339	0	0.00776488	0	0.0107521	0.141363	0.0186728	0	0.0163931	0	0.0123583	0	0	0	0	0	0	0.00502577	0	0	0	0	0	0	0.0206664	0	0	0	0	0.0116947	0	0.0110065	0	0	0	0	0	0	0.00699257	0	0.0130053
Prevotella oris	0	0	0	0.00560344	0.00852182	0	0.00907132	0	0	0	0	0	0	0	0	0	0	0	0.00461018	0	0	0	0	0	0	0	0	0	0	0	0	0	0.0077023	0	0	0	0	0	0	0.0336005	0	0	0.0104449	0	0	0	0	0	0
Prevotella oulorum	0	0	0	0.0128805	0	0.00803212	0	0	0	0.00628842	0	0	0	0	0	0	0	0	0	0	0	0	0	0	0	0	0	0	0	0.00819781	0	0	0.00608755	0	0	0	0	0	0	0	0	0	0	0	0	0.00977146	0	0	0
Prevotella pallens	0.0224477	0.00649511	0.00885527	0.0388802	0.030199	0.0200369	0.00787821	0.0122706	0.00979599	0.0423595	0	0.0253237	0.0456758	0.0162161	0.0442352	0.00506322	0	0.0362663	0	0.0268642	0	0.0568392	0.0381638	0.0136379	0.00674851	0	0.0470496	0.03093	0.0153247	0.0270427	0.00555513	0.0372051	0	0.0125603	0.0184271	0.0261985	0.0183133	0	0.0091479	0.00662083	0.00784049	0	0.0294116	0.0170256	0	0.0270455	0.00910329	0	0
Prevotella pleuritidis	0	0	0	0	0	0	0	0	0	0	0	0	0	0.0222265	0	0	0	0	0	0	0	0	0	0	0	0	0	0	0	0	0	0	0	0	0	0	0	0	0	0	0	0	0	0	0	0	0.00577416	0	0
Prevotella salivae	0.0142196	0.0108197	0	0.0333081	0.0168589	0.0213448	0.0294114	0.00803697	0	0.0400814	0.0118772	0.0112055	0	0.0365968	0.0304859	0.0350659	0	0.0455511	0	0.0186406	0	0.0160287	0.0179271	0.0130939	0.00887907	0	0.0528014	0.007387	0.0303078	0.0317984	0.00797597	0.00688557	0.00931499	0.0103312	0.0217672	0.0138252	0	0.0111857	0.00767325	0.0101674	0.0121975	0	0.0122781	0.00884836	0.00474589	0.011973	0	0	0
Prevotella scopos	0	0	0	0	0	0	0	0	0	0	0	0	0	0.00636167	0	0	0	0	0	0	0	0.0054435	0	0	0	0	0	0	0	0	0	0	0	0	0	0	0.00621926	0	0	0	0	0	0	0.00487699	0	0	0	0.00480407	0
Prevotella shahii	0	0	0	0	0	0	0	0	0.00894441	0	0	0.0524119	0.0382836	0	0	0	0.0177267	0	0	0	0	0	0	0	0	0.0279361	0.0163062	0	0	0.0144175	0.0155037	0	0	0	0	0.0115099	0	0	0	0	0.00647104	0	0.0430877	0.00940488	0	0	0.00735141	0	0
Prevotella unknown_species	0.0301456	0.0438061	0.0127958	0.0475612	0.028096	0.0801675	0.0279638	0.0147668	0.0206068	0.063816	0.0368871	0.0313553	0.0351715	0.0478393	0.0454798	0.023233	0.0234006	0.0343145	0.00891369	0.0323717	0.0067456	0.033365	0.0412834	0.0429138	0.0185725	0.0314852	0.0395007	0.0197856	0.0341277	0.0365176	0.0294861	0.0272604	0.0183863	0.0195842	0.0235847	0.029837	0.0164164	0.0176529	0.0218013	0.0210634	0.0235604	0.0115636	0.056004	0.0295246	0.0117421	0.0289478	0.0175165	0.0257286	0.015686
Prevotella veroralis	0.0122971	0	0	0.0151666	0	0.0459886	0.0133884	0.00993562	0	0.0354737	0.0209107	0	0	0.00563234	0.014358	0	0	0	0.00561176	0.00842326	0	0	0.0231449	0	0	0	0.00600002	0.0100004	0.00952927	0	0	0	0.00835082	0	0.00704422	0.00816377	0	0	0	0	0	0	0.00984665	0.00535688	0	0	0	0	0
Pseudomonas guguanensis	0.00955166	0.0342413	0.00390663	0.0281691	0.0111611	0.0212199	0.0125621	0.00761322	0.0133741	0	0.00443248	0.00855208	0.00696044	0.0131659	0.00838998	0	0.00574174	0	0.00501078	0.00621319	0.0124174	0	0	0.01015	0.00440638	0	0.00797035	0.00444199	0.0031077	0.00796072	0.00347606	0.00518973	0.0113796	0	0.0543866	0	0.0508428	0.00480542	0	0.00712798	0.00591419	0.0181039	0.00997317	0	0.00385992	0.0182702	0.0281541	0.0135541	0.078061
Pseudomonas unknown_species	0	0.00324441	0	0.00306637	0	0	0	0	0	0	0	0	0	0	0	0	0	0	0	0	0	0	0	0	0	0	0	0	0	0	0	0	0	0	0.00618729	0	0.00597457	0	0	0	0	0	0	0	0	0	0.00286368	0	0.00831408
Rothia aeria	0	0	0	0	0	0	0	0	0	0	0	0	0	0	0	0	0	0	0.00536577	0.00817048	0	0	0	0	0.00797403	0	0	0	0	0	0	0	0	0	0.0103975	0	0	0	0.0073511	0	0	0.00830174	0	0	0	0	0	0	0
Rothia dentocariosa	0.00658291	0	0	0	0	0	0	0.00584538	0	0	0.0101585	0	0	0	0	0	0	0	0.0134554	0.00807556	0.0230214	0.00778957	0	0	0.0166114	0	0	0	0	0	0	0	0.0231709	0.00805665	0.0121142	0	0.0150106	0	0	0.0149269	0	0	0	0	0	0	0	0	0
Rothia mucilaginosa	0	0.0502899	0	0.0277656	0.0115769	0.0185723	0.00914713	0.00956788	0.0217895	0	0.0181386	0	0	0	0.027252	0	0.012123	0.0803025	0.0243878	0.0336591	0.0126102	0.0222462	0.0186836	0.00729168	0.0972505	0	0.00928544	0	0.029036	0	0	0	0.0246583	0.0124217	0	0	0.0169994	0.0100364	0.144858	0.0257667	0	0	0.00836153	0	0.0138786	0.0192428	0.0102121	0.0434656	0.0249065
Rothia unknown_species	0	0.0230013	0	0.014077	0	0	0.0100973	0	0.00690301	0	0.0102984	0	0	0	0.00943298	0	0	0.0607799	0.0256487	0.0159232	0.00986384	0	0.00872158	0	0.0243286	0	0	0	0.0190508	0	0	0	0.0116722	0.00835901	0	0	0.00823173	0	0.0698856	0.00966515	0	0	0	0	0.00578859	0.00822306	0	0.0172784	0.00815742
Schaalia unknown_species	0.00754212	0.0237212	0.00674409	0.0231221	0	0.00864927	0	0	0.0187148	0.0107462	0.0141672	0.00699501	0	0	0.026694	0	0	0.0174468	0.0117555	0.0154498	0	0.0343918	0.0133828	0.00837482	0	0	0.0154136	0.0133993	0.0141625	0.0106112	0	0.015616	0.00784964	0	0.0209612	0	0.0231519	0	0	0.00871182	0.00948775	0	0	0.00727416	0	0.0358541	0.00980308	0	0
Selenomonas felix	0	0.00689789	0	0.0286089	0	0.0159724	0.0111117	0	0	0.0244491	0.00594247	0	0	0.0170353	0.0135107	0.0074876	0	0.00680374	0	0.00780548	0	0	0.00894843	0.00814562	0	0	0.0692142	0	0	0.00735765	0	0	0	0	0	0.0117979	0	0	0	0	0	0	0	0	0	0.0125672	0	0	0
Selenomonas unknown_species	0	0.00749292	0	0.0161279	0	0.0108921	0	0	0	0.0143781	0	0	0	0.00864826	0.00678784	0	0	0	0	0	0	0	0	0	0	0	0.0330343	0	0	0	0	0	0	0	0	0.00594742	0	0	0	0	0	0	0	0	0	0	0	0	0
Solobacterium unknown_species	0	0	0	0.00971556	0	0	0	0	0	0	0	0	0.00854852	0	0	0	0	0	0	0	0	0	0	0	0	0	0.00767225	0	0	0.00775049	0	0.00837109	0	0	0	0.00859857	0	0	0	0	0.00745687	0	0	0.00769412	0	0	0	0	0
Staphylococcus aureus	0	0	0	0	0	0	0	0	0	0	0	0	0	0	0	0	0	0	0	0	0	0	0	0	0	0	0	0.437902	0	0	0	0	0	0	0	0	0	0	0	0	0	0	0	0	0	0	0	0	0
Streptobacillus hongkongensis	0	0	0	0	0	0	0	0	0	0	0	0	0	0	0	0	0.0113848	0	0	0	0	0	0	0	0	0	0	0	0	0	0	0	0	0	0	0	0	0	0	0	0	0	0	0	0	0	0	0	0
Streptococcus australis	0	0	0	0	0	0	0	0	0	0	0	0	0	0	0	0	0	0	0	0	0	0	0	0	0	0	0	0	0	0	0	0	0	0	0	0	0	0	0	0	0	0	0	0	0	0	0	0	0
Streptococcus infantis	0.0123816	0	0	0	0.00949128	0	0	0.0135503	0.0179008	0.0158728	0.00989398	0.00926411	0	0	0	0	0.017958	0.0105868	0.0167933	0.0131916	0.0213657	0.0278352	0	0.00996063	0.00994872	0	0	0.00897644	0.01109	0	0	0.0211957	0	0.00842436	0	0	0.0173975	0.0106202	0.0155409	0.0155132	0.00873195	0	0	0.0115911	0.0124194	0	0.0110448	0.0137937	0
Streptococcus mitis	0.0317561	0.0314853	0.0151012	0	0.0322426	0.0212037	0.0111119	0.0839463	0	0	0.0625127	0	0.0278588	0	0	0.00884089	0.0342244	0.0133576	0.0328972	0.0268545	0.0639613	0.0719954	0	0.034813	0.0386994	0.0253337	0	0	0.04452	0	0	0.00828795	0.038748	0.0229606	0	0.0104205	0.0197203	0.0388486	0.0585208	0.0497395	0.0200607	0.0322254	0.0138993	0.0392606	0	0.015365	0.0363617	0.0662969	0.0104733
Streptococcus oralis	0	0.00911263	0	0	0.0171895	0	0.00830935	0.0105565	0	0	0	0	0.0117845	0	0	0	0	0	0.052033	0.0120754	0.0312407	0.0396895	0	0.0121606	0.00971192	0.00829657	0	0	0.0145885	0	0	0	0.0160764	0.0122628	0	0	0.00884904	0	0	0.0220131	0	0	0	0	0	0	0.0139196	0.0152698	0
Streptococcus parasanguinis	0.0376871	0.0255316	0	0	0	0.00839223	0.0760518	0.0148213	0.0114297	0	0.0171053	0.00979314	0	0.012556	0.0327695	0.0336023	0	0.0205356	0.0531875	0.0214069	0.0163059	0.0308836	0.0171228	0.0108266	0	0	0	0	0.0435437	0	0	0	0.0241491	0.00982629	0.0195841	0.0117672	0.0320478	0.0384967	0.0274228	0.00905242	0.0114758	0.00735186	0	0	0.0168519	0.0128086	0.0125738	0.0106911	0.0346751
Streptococcus pseudopneumoniae	0	0	0	0	0	0	0	0.0126527	0	0	0	0	0	0	0	0	0.0080829	0	0	0	0.0106061	0.0129468	0	0	0	0	0	0	0	0	0	0	0	0	0	0	0	0	0.00807684	0.0094984	0	0.00766644	0	0.00711446	0	0	0	0.0112761	0
Streptococcus salivarius	0	0.0281018	0	0.00946042	0	0	0.00877199	0.0116235	0.0120226	0	0.0197557	0	0	0.00945771	0.0202642	0.0069669	0	0.0103865	0.0318344	0	0.0177074	0.0155436	0.00962578	0.0130802	0	0	0	0	0.0198554	0	0	0	0.0443219	0	0.0157169	0	0.0146363	0.0207851	0	0	0	0	0	0	0.0103752	0.0217104	0	0	0
Streptococcus sanguinis	0	0	0	0	0	0	0	0.0209401	0	0	0	0	0	0	0	0	0	0	0.0215817	0	0.0115721	0	0	0	0	0	0	0	0	0	0	0	0.00739385	0	0	0	0	0	0	0	0	0	0	0	0	0	0	0	0
Streptococcus shenyangsis	0	0	0	0	0	0	0	0.0104927	0	0	0	0	0	0	0	0	0	0	0	0	0	0	0	0	0	0	0	0	0	0	0	0	0	0	0	0	0	0	0	0	0	0	0	0	0	0	0	0	0
Streptococcus unknown_species	0.0273025	0.0253113	0.0156935	0.0121805	0.0197082	0.0147733	0.0318259	0.0422743	0.0246827	0.01095	0.0252281	0.0113562	0.0167488	0.015671	0.0145098	0.00947388	0.037166	0.0152993	0.0449995	0.0245954	0.0356314	0.0509555	0.0125735	0.0502371	0.0247069	0.0151678	0	0	0.0254967	0	0	0.0158881	0.025962	0.0128615	0.021098	0.0117185	0.0341337	0.03704	0.0254116	0.03816	0.0143131	0.0210458	0.0124803	0.0235026	0.0106414	0.0210264	0.0718614	0.0443528	0.0161861
Streptococcus vestibularis	0	0	0	0	0	0	0	0	0	0	0	0	0	0	0	0	0	0	0	0	0	0	0	0	0	0	0	0	0	0	0	0	0	0	0	0	0	0	0	0	0	0	0	0	0	0	0	0	0
Streptomyces sabulosicollis	0	0	0	0	0	0	0	0	0	0	0.00198883	0	0	0	0	0	0	0	0	0	0	0	0	0	0	0	0	0	0	0	0	0	0	0	0	0	0	0	0	0	0	0	0	0	0	0	0	0	0
Tannerella forsythia	0	0	0	0	0	0	0	0	0	0	0	0	0	0	0	0	0	0	0	0	0	0	0	0	0	0	0	0	0	0	0	0	0	0	0	0	0	0	0	0.00835011	0	0	0	0	0	0	0	0	0
Treponema unknown_species	0	0.0140474	0	0	0	0	0	0	0	0	0	0	0	0.00993106	0	0	0	0	0	0	0	0	0	0	0	0	0	0	0	0	0	0	0	0	0	0	0	0	0	0.00827238	0	0	0	0	0	0	0	0	0
Veillonella atypica	0.0598099	0.12712	0.00862349	0.0581628	0.0222274	0.0477607	0.0784999	0.0297729	0.0111476	0.0246077	0.0365035	0.0531887	0	0.0352512	0.0418553	0.12835	0	0.0396306	0.0180757	0.0484595	0.0165767	0.0532465	0.0494154	0.0336784	0.0175162	0	0.0892826	0.0309336	0.0613308	0.0325853	0.00886883	0.0100528	0.0470421	0.0767228	0.079424	0.0327554	0.0381435	0.0243429	0.0169905	0	0.0181112	0.0251189	0	0.0143158	0.0307213	0.0431826	0.0207762	0.0167385	0
Veillonella dispar	0	0	0	0	0	0	0	0	0	0	0	0	0	0	0	0	0	0	0	0	0.00870443	0	0.00938113	0	0	0	0	0	0	0	0	0	0	0.00956326	0	0	0	0.00851193	0	0	0	0	0	0	0	0	0	0	0
Veillonella infantium	0	0	0	0	0	0	0	0	0	0	0	0	0	0	0	0	0	0	0	0	0	0	0	0.00895589	0	0	0	0.00934915	0	0	0	0	0.00748941	0.00737642	0	0	0	0	0	0	0	0	0	0	0	0	0	0	0
Veillonella nakazawae	0.110408	0.059259	0.021297	0.0717343	0.0358749	0.0214567	0.0613591	0.0194649	0.0325419	0.0218344	0.024169	0.0591818	0.00836076	0.0400816	0.0553158	0.0542074	0	0.0245333	0.0497872	0.0815891	0.0412492	0.0336527	0.053824	0.0581888	0.0530841	0	0.0590725	0.0811227	0.0498479	0.0717877	0.00855121	0.018024	0.0528501	0.115995	0.0442604	0.035785	0.0933654	0.0789888	0.0232631	0.0203392	0.048594	0.0258373	0.0112638	0.0484303	0.0661684	0.02208	0.0140974	0.0196871	0
Veillonella parvula	0	0.00902369	0	0	0.00790477	0.00883665	0.0112175	0	0	0	0	0	0.0258299	0	0.0104358	0.0176632	0.00925764	0	0.0620755	0	0.013346	0.0085335	0	0	0.00956646	0	0	0.0636466	0.0194364	0	0.00926858	0	0.0482504	0.0197214	0	0	0.0501549	0.00737157	0	0	0.0117715	0	0	0	0	0	0.033762	0.0170688	0
Veillonella rogosae	0.0270253	0	0.0210588	0	0.0266784	0.0201349	0	0.00715262	0.0443349	0.0129004	0.0108747	0.0433222	0.0560604	0.00808196	0.0153087	0	0.0460181	0	0	0.0359939	0	0	0.0269257	0.0123692	0.0249198	0.0310182	0.0220881	0.011068	0.00728629	0.0188302	0.0432433	0.027307	0	0.0142847	0.0101359	0	0.0567127	0.0167046	0.00681337	0.0184182	0.0367906	0.0227525	0.0138088	0.0245855	0.0278016	0	0.0102627	0.0450219	0.010893
Veillonella tobetsuensis	0	0	0	0	0	0	0	0	0.0226837	0	0	0	0.0426071	0	0	0.00738873	0.0347434	0	0	0	0	0	0	0	0	0	0	0	0	0	0.0358683	0	0	0	0	0	0	0	0	0	0	0	0	0	0	0	0	0	0
Veillonella unknown_species	0.0210847	0.0286326	0.00856364	0.0104027	0.00955595	0.0145635	0.0231764	0.00783432	0.0127538	0	0.0176423	0.0143486	0.00937491	0.00791497	0.010452	0.0352257	0.0208407	0.0206867	0.0177961	0.0222112	0.010108	0.010572	0.017922	0.0201922	0.0155474	0	0.0131163	0.0150503	0.020445	0.00892358	0.00801114	0.00798944	0.0162016	0.0179753	0.025486	0.00886668	0.0248365	0.0364051	0.00758569	0	0.0122129	0.0133355	0	0.00903516	0.0120562	0.0115573	0.00729337	0.0370298	0
Xanthomonas campestris	0	0	0	0	0	0	0	0	0	0	0	0	0	0	0	0	0	0	0	0	0	0	0	0	0	0	0	0	0	0	0	0	0	0	0.00618562	0	0	0	0	0	0	0	0	0	0	0	0	0	0
[truncated: 1 more columns]
